# Supplementary material for: Relationships Between Copper-Related Proteomes and Lifestyles in β Proteobacteria
Source: Front Microbiol. 2019 Sep 24;10:2217. doi: 10.3389/fmicb.2019.02217 (PMC6769254; doi:10.3389/fmicb.2019.02217)
Supplement: TABLE S3 — Copper-related proteomes of α and γ proteobacteria. The list of the 30 species analyzed in this study is shown. The GenBank accession numbers of the replicons are given as well as their total sizes in megabases (Mb). The GC content (% GC) and the sizes of the proteomes (numbers of predicted proteins) are also reported. For each Pfam domain, the number of occurrences in each species is given as well as the locus_tag name (ID xxxx) found in the corresponding GenBank file. For respiratory components no locus_tag is given but only the number of occurrences of these multi-component systems. [file Table_3.XLSX]

## Sheet: Feuil1
Table S3. Copper-related proteomes of alpha and gamma proteobacteria.
List of the 30 α and γ proteobacterial species analysed in this study, along with their lifestyles.
The GenBank accession numbers of the replicons are given as well as the total size in megabases (Mb).
The GC content (% GC) and the size of the proteome are also reported.
For each Pfam domain, the number of occurrences of this domain in each species is given as well as the locus_tag name (IDs xxxx) found in the corresponding Genbank file.
For the respiratory chain components, no locus_tag is given but only the number of occurrences of these multi-component systems.
Species	GenBank Accessions	Lifestyles	Class	Total Size (Mb)	% GC	Proteins	Cu ATPases	IDs Cu ATPases	RNDs HME	IDs RNDs HME	MCOs	IDs MCOs	Nitrite reductase	IDs Nitrite reductase	CopB	IDs CopB	CopC	IDs CopC	CopD	IDs CopD	CopK	IDs CopK	Copper-bind	IDs Copper-bind	Cu_amine_oxid	IDs Cu_amine_oxid	Cu-oxidase_4	IDs Cu-oxidase_4	Cupredoxin_1	IDs Cupredoxin_1	CusF_EC	IDs CusF_EC	CutA1	IDs CutA1	CutC	IDs CutC	DUF386	IDs DUF386	HMA	IDs HMA	Monooxygenase_B	IDs Monooxygenase_B	NnrS	IDs NnrS	PCuAC	IDs PCuAC	SCO1-SenC	IDs SCO1-SenC	Sod_Cu
Arsenophonus nasoniae FIN	NZ_CP038613/NZ_CP038614/NZ_CP038615/NZ_CP038616/NZ_CP038617/NZ_CP038618/NZ_CP038619/NZ_CP038620/NZ_CP038621/NZ_CP038622/NZ_CP038623/NZ_CP038624/NZ_CP038625/NZ_CP038626/NZ_CP038627/NZ_CP038628/NZ_CP038629/NZ_CP038630	Symbiont	Gammaproteobacteria	4.987	38.8	4539	1	ArsFIN_RS15950	0		1	ArsFIN_RS02655	0		0		0		0		0		0		0		1	ArsFIN_RS04700	0		0		1	ArsFIN_RS19515	1	ArsFIN_RS08165	0		0		0		0		0		0		1
Bartonella henselae Houston-1	NC_005956	Pathogen	Alphaproteobacteria	1.931	38.2	1520	0		0		0		0		0		0		0		0		0		0		1	AYT27_RS06000	0		0		0		0		0		0		0		0		1	AYT27_RS00320	1	AYT27_RS05660	1
Brucella abortus S19	NC_010742/NC_010740	Pathogen	Alphaproteobacteria	3.283	57.2	3151	1	BABS19_RS01040	0		1	BABS19_RS12970	1	BABS19_RS14860	0		0		0		0		1	BABS19_RS14755	0		1	BABS19_RS07355	1	BABS19_RS14395	0		0		0		0		1	BABS19_RS04600	0		1	BABS19_RS14750	1	BABS19_RS00250	1	BABS19_RS06840	1
Buchnera aphidicola APS	NC_002528/NC_002253/NC_002252	Symbiont	Gammaproteobacteria	0.656	26.3	574	0		0		0		0		0		0		0		0		0		0		0		0		0		0		0		0		0		0		0		0		0		0
Candidatus Hamiltonella defensa MEAM1	NZ_CP016303	Symbiont	Gammaproteobacteria	1.739	40.3	1466	0		0		0		0		0		0		0		0		0		0		1	BA171_RS05430	0		0		0		0		0		0		0		0		0		0		0
Candidatus Rickettsiella viridis Ap-RA04	NZ_AP018005	Symbiont	Gammaproteobacteria	1.579	39.3	1351	0		0		0		0		0		0		0		0		0		0		1	DMP02_RS05845	0		0		0		0		0		0		0		0		0		1	DMP02_RS06220	0
Coxiella burnetii RSA493	NC_002971/NC_004704	Pathogen	Gammaproteobacteria	2.032	42.6	1833	1	CBU_1507	0		0		0		0		0		0		0		0		0		1	CBU_0756	0		0		1	CBU_2076	0		0		0		0		0		0		0		1
Ehrlichia chaffeensis Arkansas	NC_007799	Pathogen	Alphaproteobacteria	1.176	30.1	892	0		0		0		0		0		0		0		0		0		0		0		0		0		1	ECH_RS03130	0		0		0		0		0		0		1	ECH_RS03990	0
Francisella tularensis SCHU S4	NC_006570	Pathogen	Gammaproteobacteria	1.892	32.3	1556	0		0		0		0		0		0		0		0		0		0		1	FTT_0608	0		0		0		1	FTT_0494c	0		0		0		0		0		0		1
Haemophilus influenzae Rd KW20	NC_000907	Pathogen	Gammaproteobacteria	1.83	38.2	1610	1	HI0290	0		0		0		0		0		0		0		0		0		1	HI0175	0		0		0		0		1	HI0227	3	HI0291/HI0292/HI1050	0		0		0		0		0
Klebsiella pneumoniae HS11286	NC_016845/NC_016838/NC_016846/NC_016839/NC_016840/NC_016847/NC_016841	Pathogen	Gammaproteobacteria	5.682	57.4	5779	1	KPHS_12120	1	KPHS_05810	2	KPHS_08570/KPHS_45620	0		0		1	KPHS_33750	1	KPHS_33740	0		0		1	KPHS_23670	2	KPHS_30970/KPHS_39860	1	KPHS_19240	1	KPHS_05830	1	KPHS_03720	1	KPHS_34070	2	KPHS_05050/KPHS_25540	1	KPHS_p200240	0		0		0		0		1
Legionella pneumophila Philadelphia 1	NC_002942	Pathogen	Gammaproteobacteria	3.397	38.3	2943	4	lpg0231/lpg1024/lpg1626/lpg2691	5	lpg1008/lpg1020/lpg1029/lpg1096/lpg2134	2	lpg0265/lpg1035	0		1	lpg1035	0		0		0		0		1	lpg2910	1	lpg1332	0		0		0		0		0		0		0		0		0		1	lpg0413	1
Pasteurella multocida ATCC 43137	NZ_CP008918	Pathogen	Gammaproteobacteria	2.271	40.4	2021	1	DR93_RS00210	0		0		0		0		0		0		0		0		0		1	DR93_RS03150	0		0		0		1	DR93_RS06395	2	DR93_RS02435/DR93_RS03175	2	DR93_RS00215/DR93_RS03695	0		0		1	DR93_RS00440	0		1
Rickettsia prowazekii Madrid E	NC_000963	Pathogen	Alphaproteobacteria	1.111	29	843	0		0		0		0		0		0		0		0		0		0		1	RP494	1	RP394	0		1	RP177	0		0		0		0		0		1	RP573	2	RP031/RP587	0
Salmonella enterica serovar Typhi CT18	NC_003198/NC_003384/NC_003385	Pathogen	Gammaproteobacteria	5.133	51.9	4473	1	STY0544	0		2	STY0190/STY3349	0		0		1	STY2081	1	STY2080	0		0		0		1	STY2850	0		0		1	STY4683	1	STY2115	3	STY3515/STY4129/STY4806	3	HCM1.153/HCM1.233c/STY0386a	0		0		0		0		1
Serratia symbiotica 'Cinara cedri'	CP002295	Symbiont	Gammaproteobacteria	1.762	29.2	672	0		0		0		0		0		0		0		0		0		0		0		0		0		0		0		0		0		0		0		0		0		0
Shigella flexneri 2a 301	NC_004337/NC_004851	Pathogen	Gammaproteobacteria	4.828	50.7	4313	1	SF0429	1	SF0481	2	SF0119/SF3061	0		0		1	SF1852	0		0		0		0		1	SF2654	1	SF1020	1	SF0474	1	SF4291	1	SF1915	3	SF3117/SF3257/SF4239	0		0		0		0		0		1
Vibrio cholerae O1 biovar El Tor N16961	NC_002505/NC_002506	Pathogen	Gammaproteobacteria	4.033	47.5	3504	1	VC2215	0		0		0		0		0		0		0		0		0		1	VC0710	0		0		0		1	VC0730	1	VC1555	0		0		1	VC2330	1	VCA0037	1	VCA0038	1
Wolbachia pipientis wAlbB	NZ_CP031221	Symbiont	Alphaproteobacteria	1.484	34.4	1197	0		0		0		0		0		0		0		0		0		0		0		0		0		1	DEJ70_RS00975	0		0		0		0		0		0		1	DEJ70_RS05560	0
Yersinia pestis CO92	NC_003143/NC_003131/NC_003134/NC_003132	Pathogen	Gammaproteobacteria	4.829	47.6	3979	1	YPO3086	0		2	YPO0673/YPO3409	0		0		1	YPO1784	1	YPO1785	0		0		0		2	YPO1747/YPO3276	1	YPO1855	0		1	YPO0346	1	YPO2048	3	YPO2541/YPO3019/YPO3447	0		0		0		0		0		1
Caulobacter vibrioides CB15	NC_002696	Environmental	Alphaproteobacteria	4.017	67.2	3737	0		2	CC_2390/CC_2724	1	CC_0964	0		1	CC_0965	0		0		0		0		0		1	CC_0490	0		1	CC_2017	0		1	CC_2360	0		0		0		0		1	CC_3502	2	CC_0249/CC_3503	1
Emcibacter congregatus ZYLT	NZ_CP041025	Environmental	Alphaproteobacteria	4.189	51.5	3576	1	FIV45_RS11650	2	FIV45_RS02945/FIV45_RS05335	1	FIV45_RS17205	0		0		0		0		0		0		0		1	FIV45_RS07940	1	FIV45_RS15385	0		1	FIV45_RS13600	0		0		0		0		1	FIV45_RS12615	1	FIV45_RS06510	1	FIV45_RS00075	0
Devosia sp. A16	NZ_CP012945	Environmental	Alphaproteobacteria	5.033	65.8	4758	1	APS40_RS06675	0		0		0		0		0		0		0		0		0		1	APS40_RS01580	0		0		0		1	APS40_RS13085	0		0		0		0		1	APS40_RS10240	1	APS40_RS11835	0
Rhodobacter sphaeroides ATCC 17025	NC_009428/NC_009429/NC_009430/NC_009431/NC_009432/NC_009433	Environmental	Alphaproteobacteria	4.557	67.7	4280	2	RSPH17025_RS02765/RSPH17025_RS05725	0		0		1	RSPH17025_RS08130	0		0		0		0		2	RSPH17025_RS08140/RSPH17025_RS13680	0		1	RSPH17025_RS01315	0		0		0		0		0		1	RSPH17025_RS05720	0		2	RSPH17025_RS04915/RSPH17025_RS07730	1	RSPH17025_RS15915	1	RSPH17025_RS15125	1
Sphingomonas paucimobilis AIMST S2	NZ_CP035765	Environmental	Alphaproteobacteria	4.005	65.7	3612	0		2	DRN02_RS00145/DRN02_RS10095	1	DRN02_RS15750	0		1	DRN02_RS15755	0		0		0		0		0		1	DRN02_RS11890	0		0		1	DRN02_RS08770	1	DRN02_RS06045	0		0		0		0		1	DRN02_RS08725	1	DRN02_RS13100	1
Saccharophagus degradans 2-40	NC_007912	Environmental	Gammaproteobacteria	5.057	45.8	4020	2	SDE_RS10180/SDE_RS10265	4	SDE_RS10160/SDE_RS10280/SDE_RS19680/SDE_RS20565	2	SDE_RS01665/SDE_RS10240	0		1	SDE_RS10235	0		0		0		0		0		1	SDE_RS13370	0		2	SDE_RS10155/SDE_RS20570	0		0		0		1	SDE_RS10260	0		1	SDE_RS00520	1	SDE_RS04320	1	SDE_RS00235	0
Lysobacter antibioticus ATCC 29479	NZ_CP013141	Environmental	Gammaproteobacteria	5.765	66.8	4649	1	GLA29479_RS08290	1	GLA29479_RS17495	4	GLA29479_RS04645/GLA29479_RS09780/GLA29479_RS10750/GLA29479_RS16805	0		1	GLA29479_RS04650	0		0		0		0		0		1	GLA29479_RS08785	0		0		1	GLA29479_RS09860	1	GLA29479_RS08025	0		0		0		0		2	GLA29479_RS06700/GLA29479_RS22425	2	GLA29479_RS00785/GLA29479_RS22430	2
Chromohalobacter salexigens DSM 3043	NC_007963	Environmental	Gammaproteobacteria	3.697	63.9	3282	1	CSAL_RS15195	0		0		0		0		0		0		0		0		0		1	CSAL_RS02545	1	CSAL_RS16780	0		0		0		0		0		0		0		0		0		1
Beggiatoa leptomitoformis D-402	NZ_CP012373	Environmental	Gammaproteobacteria	4.265	40.5	3482	1	AL038_RS06025	0		1	AL038_RS04965	0		1	AL038_RS04970	0		1	AL038_RS00860	0		0		0		1	AL038_RS08665	0		0		1	AL038_RS11330	0		0		1	AL038_RS11075	0		0		1	AL038_RS00535	3	AL038_RS00540/AL038_RS11080/AL038_RS14135	1
Photobacterium profundum SS9	NC_006370/NC_006371/NC_005871	Environmental	Gammaproteobacteria	6.403	42	5354	1	PBPR_RS14370	1	PBPR_RS05095	1	PBPR_RS04990	0		1	PBPR_RS04985	0		1	PBPR_RS08395	0		1	PBPR_RS04980	0		1	PBPR_RS15370	0		1	PBPR_RS05100	0		1	PBPR_RS03730	3	PBPR_RS10580/PBPR_RS11590/PBPR_RS27940	1	PBPR_RS11415	0		1	PBPR_RS22970	1	PBPR_RS28305	1	PBPR_RS22150	0
						88966	24		19		23		2		7		4		5		0		4		2		28		7		6		13		13		18		14		0		7		15		22		19
[truncated: 15 more columns]

## Sheet: Feuil2
1_Arsenophonus_nasoniae_FIN-1	0
2_Bartonella_henselae_Houston-1-1	0
3_Brucella_abortus_S19-1	0
4_Buchnera_aphidicola_APS-1	0
5_Campylobacter_jejuni_NCTC11168-1	0
6_Candidatus_Hamiltonella_defensa_MEAM1-1	0
7_Candidatus_Rickettsiella_viridis_Ap-RA04-1	0
8_Coxiella_burnetii_RSA493-1	0
9_Ehrlichia_chaffeensis_Arkansas-1	0
10_Francisella_tularensis_SCHUS4-1	0
11_Haemophilus_influenzae_RdKW20-1	0
12_Helicobacter_pylori_26695-1	0
13_Klebsiella_pneumoniae_HS11286-1	0
14_Legionella_pneumophila_Philadelphia1-1	0
15_Pasteurella_multocida_ATCC43137-1	0
16_Rickettsia_prowazekii_MadridE-1	0
17_Salmonella_enterica_serovar_Typhi_CT18-1	1	STY1859
18_Serratia_symbiotica_Cinara_cedri-1	0
19_Shigella_flexneri_2a_301-1	0
20_Vibrio_cholerae_O1_ElTor_N16961-1	0
21_Wolbachia_pipientis_wAlbB-1	0
22_Yersinia_pestis_CO92-1	0
